# Supplementary material for: Direct Intraocular Lens Extraction Using a Newly Developed Lens-Grabbing Forceps
Source: J Clin Med. 2024 May 16;13(10):2938. doi: 10.3390/jcm13102938 (PMC11122020; doi:10.3390/jcm13102938)
Supplement: Supplementary file 1 [file jcm-13-02938-s001.zip]

Archive with 2 entries (2 files):
- video S2.mp4
- VideoS1.mp4
